# Supplementary material for: The Relationship between Body Mass Index and Mammographic Density during a Premenopausal Weight Loss Intervention Study
Source: Cancers (Basel). 2021 Jun 29;13(13):3245. doi: 10.3390/cancers13133245 (PMC8269424; doi:10.3390/cancers13133245)
Supplement: Supplementary file 1 [file cancers-13-03245-s001.zip]

Archive with 1 entries (1 files):
- cancers-1194930-supplementary.pdf
